# Supplementary material for: Mapping and Chemical Diversity of Baccharis dracunculifolia De Candole (1836) Essential Oil Accessed in Rio de Janeiro, Brazil
Source: Plants (Basel). 2025 Nov 11;14(22):3443. doi: 10.3390/plants14223443 (PMC12656639; doi:10.3390/plants14223443)
Supplement: Supplementary file 1 [file plants-14-03443-s001.zip]

Archive with 1 entries (1 files):
- plants-3948736-supplementary.xlsx
