# Supplementary material for: Mapping and Chemical Diversity of Baccharis dracunculifolia De Candole (1836) Essential Oil Accessed in Rio de Janeiro, Brazil
Source: Plants (Basel). 2025 Nov 11;14(22):3443. doi: 10.3390/plants14223443 (PMC12656639; doi:10.3390/plants14223443)
Supplement: Supplementary file 1 [file plants-14-03443-s001.zip › plants-3948736-supplementary.xlsx]

## Sheet: Planilha1
	COMPOUNDS	Type	RT	LRIE	LRIL	BD-P01	BD-P02	BD-P03	BD-P04	BD-P05	BD-P06	BD-P07	BD-P08	BD-P09	BD-P10	BD-P11	BD-P12	BD-P13	BD-P14	BD-P15	BD-P16	BD-P17	BD-P18	BD-P19	BD-P20	BD-P21	BD-P22	BD-P23	BD-P24	BD-P25	BD-P26	BD-P27	BD-P28	BD-P29	BD-P30	BD-P31	BD-P32	BD-P33	BD-P34	BD-P35	BD-P36	BD-P37	BD-P38	BD-P39	BD-P40	BD-P41	BD-P42	BD-P43	BD-P44
	α-Pinene	MH	8.63132	933.776	932	1.01		0.48	2.07			2.39	0.95	1.08	0.98		1.07	2.03	0.47	0.46			1.66	0.59		1.97	2.69	0.8	1.32		2.3	0.88			1.85	1.74	1.02	2.46	1.92		1.38	1.43	1.23	0.53	0.45	0.45	0.97	0.66	0.44
	β-Pinene	MH	10.4897	975.462	974	0.79	0.66	2.96	2.16	0.87	0.47	2.71	1.55	2.71	0.84	1.56	0.93	0.96	1.41	1	2.86	1.08	0.68	1.29	1.56	1.81	3.11	4.26	1.08	0.55	2.22	0.52	0.9	0.45	2.47	1.32	1.12	1.32	2.09	0.58	0.97	3	0.87	5.38	0.58	1.85	0.74		2.05
	Myrcene	MH	11.2467	992.367	988	0.6		0.51	0.88			0.94			0.59		0.6	0.69					0.73			0.9	0.94	0.45			0.95				1.22	1.14		0.87			0.66	0.77	0.48	0.52		0.54	0.47
	Limonene	MH	12.9661	1028.49	1024	5.14	4.8	3.66	2.58	6.02	2.43	5.3	1.77	3.62	4.78	2.72	8.19	5.11	7.8	3.92	4.19	4.29	4.3	1.45	6.39	3.66	4.22	8.3	4.41	2.91	4.27	4.36	3.37	2.78	10.47	8.05	1.97	5.95	3.84	7.19	2.2	3.45	4.18	2.49	0.86	6.88	4.86	2.89	1.94
	Linalool	OM	16.4902	1101.18	1095	0.73			0.53			0.56													0.6			0.51	0.5		0.46	0.63			0.55	0.55				0.62
	Unidentified Compounds - 1117	UC	17.3433	1118.66											0.55			0.57																							0.45
	α-Terpineol	OM	20.946	1193.33	1186							0.55
	β-Elemene	SH	30.2184	1393.21	1389	0.55	0.9	0.57		0.85	0.73		0.79	0.78		0.68	0.95	0.7		0.7	0.9	0.7	0.86	1.22	0.85	0.79	0.67	0.96	0.78	0.92	0.9	0.81	0.67	1.39	0.64	0.43		0.47	0.55	0.66	0.74	1.03	0.63	1.08	0.74	0.65	0.49	1.4	0.83
	α-Gurjunene	SH	30.9154	1411.06	1409	0.44					0.65						0.6				0.67			0.55							0.5		0.66	0.55		0.6								0.54
	E-Caryophyllene	SH	31.2736	1421.32	1417	6.08	4.25	3.9	3.61	6.59	2.6	3.49	8.07	3.46	5.03	8.97	3.08	2.51	1.25	1.44	3.72	7.31	3.73	6.89	3.19	8.83	5.11	6.22	4.5	4.4	3.02	10.09	6.07	4.54	4.83	7	2.56	1.56	3.09	2.41	2.44	3.61	6.22	4.59	4.22	7.8	4.86	5.54	4.8
	β-Copaene	SH	31.6685	1432.39	1430						0.54						0.5
	Aromadendrene	SH	31.9918	1441.69	1439	3.02	1.56	2	1.56	2.55	3.62	1.65	1.93	1.59	2.84	2.36	3.04	1.26	1.21	1.83	1.63	2.46	1	2.04	1.86	0.83	1.59	1.53	0.9	1.56	1.35	1.13	1.81	0.73	1.52	1.83	1.22	0.47	0.5	0.44	1.65	1.98	0.8	1.05	1.06	1.6	0.86	0.63	0.88
	Unidentified Compounds - 1452	UC	32.4302	1453.6											0.48		0.59							0.66						0.48											0.49
	α-Humulene	SH	32.5167	1456.57	1452	1.66	1.38	1.51	1	2.01	1.57	1.32	1.76	1.9	1.12	1.41	1.75	1.91	1.44	1.64	1.72	1.79	1.34	1.95	1.65	1.21	1.57	1.85	1.59	1.35	1.14	1.89	1.87	1.78	1.46	1.36	1	0.72	0.94	0.94	0.87	1.21	1.56	1.57	1.03	1.26	1.03	1.6	1.54
	Cabreuva oxide B	OS	32.7799	1464.08	1462	2.62	2.28	1.73	0.7	2.23	2.68	1.17	1.28	2.11	3.12	2.21	2.81	1.32	2.37	2.87	3.07	1.68	2.05		1.85	1.49	1.39	2.59	1.61	2.9	3.14	2.38	2.29	1.59	2.58	1.64	1.6	1.19	1.08	1.64	3.44	1.63		2.47	2.17	1.64	1.18	1.83	1.17
	allo-Aromadendrene	SH	32.802	1463.65	1458																			1.78																			0.58
	9-epi-E-Caryophyllene	SH	32.826	1465.14	1464																			1.31
	γ-Gurjunene	SH	33.2663	1477.6	1475	0.53				0.45	0.47						0.53				0.53			0.51
	γ-Muurolene + Cabreuva oxide D	OC	33.3487	1480.26	1478+1479	1.81		1.53		2.05		1.54	1.52	1.79		1.92	2.13				2.33	1.95	1.28		1.62	1.14	1.57	1.78	1.48	1.46	1.98	1.7	1.88	1.63	1.52	1.59	1.39	1.01	0.63	1.34	1.62	1.21		1.35	1.03	1.64	1.42	1.18	1.2
	γ-Muurolene	SH	33.4004	1481.17	1478		1.39		0.8		2.59							1.82		2.14				1.34																			0.71
	Cabreuva oxide D	OS	33.409	1481.64	1479										1.65				2.43
	Germacrene D	SH	33.4855	1484.05	1480	3.31	5.99	6.13	3.18	8.87	6.97	3.98	7.84	6.27	2.53	5.24	7.23	4.67	2.98	5.94	5.01	8.11	8.21	10.93	6.66	6.5	7.74	8.48	8.73	7.13	7.51	5.93	4.42	14.18	6.64	3.55	3.73	3.4	3.72	4.37	4.4	8.77	7.6	10.55	5.34	5.4	3.58	15.23	7.95
	γ-Himachalene	SH	33.701	1489.9	1481												0.45				0.5
	Bicyclogermacrene	SH	34.015	1499.08	1500	7.62	9.42	9.97	6.31	13.93	13.91	7.2	13.72	8.22	8.3	10.06	14.53	5.73	4.4	8.15	7.41	12.4	7.13	13.59	13.22	9.5	10.9	9.14	9.45	10.75	8.18	6.09	5.7	10.83	7.18	6.45	4.69	4.24	3	4.98	10.06	14.2	5.95	12.86	10.34	7.83	3.98	9.46	9.27
	α-Muurolene	SH	34.1357	1503.08	1500	0.75	0.68	0.59	0.46	0.93	1.03	0.81	0.67	0.63	0.52	0.77	1.01	0.78	0.72	0.93	1.1	0.71	0.73	0.79	0.63	0.52	0.59	0.69	0.73	0.64	0.78	0.72	0.92	1.01		0.68	0.47			0.44		0.61		0.58		0.79	0.5	0.74	0.62
	Unidentified Compounds - 1510	UC	34.3601	1510.59		1.08	0.72	0.9		0.85	0.86	0.91		0.97	1.05	0.84	0.99	0.89	1.08	0.92	1.1	0.74	0.67	0.54	0.86	0.71	0.93	0.9	0.82	0.73	0.89	0.93	0.84	0.52	0.99	0.79	0.68	0.51		0.61	1.18	0.43	0.49	0.87	0.62	0.77	0.49	0.51	0.73
	γ-Cadinene	SH	34.5619	1517.58	1513	0.66	0.94	0.71	0.64	1.27	1.32	1.01	1.05	0.74	0.65	0.99	1.44	0.97	0.75	1.15	1.27	0.87	1.03	1.16	0.99	0.82	0.86	0.79	0.89	0.82	1	0.94	1.18	1.46		0.99	0.72	0.5		0.79		1.03	0.51	1.05	0.52	1.11	0.75	1.07	0.95
	δ-Cadinene	SH	34.8666	1527.79	1522	3.19	3.35	2.91	2.78	4.4	4.59	3.66	3.41	2.69	2.61	3.39	4.66	3.39	3.03	3.97	4.6	3.81	3.93	3.92	3.34	3.13	3.19	3.6	4.13	3.32	4.34	3.8	4.37	5.28	2.28	3.75	2.76	2.33	1.55	2.99	2.21	3.94	2.49	4.01	2.1	4.38	3.1	4.95	3.23
	Unidentified Compounds - 1539	UC	35.2029	1539.26		1.42	1.49	1.72		1.64	2.54	1.63	1.53	1.98	2.46	2.09	1.22	1.69	4.07	2.75	2.9	2.33	1.71		1.57	2.27	2.04	2.39	2.49	2.13	3.22	2.49	2.21	2.84	2.99	2.29	2.6	2.74	1.58	3.79	3.61	1.7		2.73	2.37	2.77	2.57	1.91	1.68
	Unidentified Compounds - 1558	UC	35.7715	1558.56		1.17	0.7	1.01		1.02	1.69	1.05	0.91	1.47	1.29	1.33	0.94	1.11	2.6	1.34	1.45	1.26	0.78		0.91	1.08	1.29	1.11	1.26	0.91	1.31	1.17	1.03	0.97	1.23	1.25	1.27	1.07	1.21	1.52	1.46	0.79		0.97	0.74	1.44	1.54	0.77	0.62
	E-Nerolidol	OS	36.0803	1568.98	1561	31.15	24.33	26.4	48.46	16.9	24.8	28.29	24.87	31.01	26.98	24.5	16.79	41.58	27.6	27.96	21.74	28.25	41.22	33.8	17.13	23.19	25.4	23.99	27.8	27.58	30.63	19.87	30.46	26.04	25.89	32.82	51.03	25.36	32.37	23.96	30.13	28.9	46.23	18.42	38.71	24.36	40.3	36	32.42
	Maaliol + Palustrol	OS	36.1989	1572.75	1566+1567	1.03		0.93		1.01		0.74	0.8	0.83	1.36	1.1	1.06		0.56		0.99	0.55			1.17	0.59	0.5	0.64		1.12		0.78	0.81		0.62	0.47		0.66	0.56	0.55	1.16	0.79		0.74	0.77	0.47			0.33
	Palustrol	OS	36.2056	1573.35	1567		1.29		0.57		1.1									0.88				0.78							0.6
	Spathulenol	OS	36.513	1583.67	1577	8.11	8.75	8.82	7.19	6.7	3.32	11.19	7.49	9.17	9.98	6.9	8.1	7.91	10.88	10.03	10.53	7.38	5.4	5.27	14.13	10.91	10.43	7.39	10.59	11.73	7.43	11.45	9.3	6.14	9.3	7.32	7.01	14.73	19.52	13.42	11.24	4.78	7.68	8.05	9.62	8.42	7.75	4.45	9.92
	Globulol	OS	36.6826	1589.42	1590	5.46	5.5	6.3	4.55	4.96	5.4	4.98	5.32	4.64	6.96	5.89	4.39	3.13	4.63	4.15	4.28	4.2	2.23	2.37	5.72	4.61	4.24	3.22	3.42	4.24	2.55	4.51	4.05	2.05	3.89	3.48	2.91	4.47	6.4	4.15	5.15	3.37	2.93	3.47	3.97	4.02	3.15	1.4	3.54
	Viridiflorol + Cubeban-11-ol	OS	36.9136	1597.21	1592+1595	2.74						2.52			3.46	3.22		1.65	3.53	2.64	2.67	2.34	1.37	0.87	2.58	1.75	1.96	1.72	1.78	2.1	1.85	2.01	2.16	1.3	2.04	2.08	1.88	3.89		2.15	2.75	2.03		2.03	2.01		2.81		1.63
	Viridiflorol	OS	36.9183	1597.58	1592		2.89	3.24	1.87	2.76	3.75		2.82	2.71			2.44																						1.48				0.87			1.99		0.67
	Rosifoliol + Ledol	OS	37.1729	1607.72	1600+1602																															1.09	1.11	2.24	1.83	2	2.82	1.75	1.34	1.85	2.51	1.31	1.35	1.08	1.65
	Ledol	OS	37.2491	1609.24	1602	2.14	3.18												2.02	2.36	2.57	1.04	1.3	1.49	2.37	1.47	0.95	1.39	0.95	2.37	1.45	2.13	2.39	1.07	1.72
	Rosifoliol	OS	37.2989	1611.42	1600			2.28	1.78	2.1	2.1	1.85	1.75	2	2.94	2.57	2.17	1.28	1.24	0.81	0.68
	β-Oplopenone	OS	37.349	1614.55	1607													0.7															0.65	0.49			0.45	1.57		1.36	0.5					0.47	0.65		0.56
	Unidentified Compounds - 1615	UC	37.4153	1615.71																					0.74	0.71		0.48	0.71	0.69		1.18							1.57
	Unidentified Compounds - 1631	UC	37.8084	1631.15			0.5	0.6			0.71	0.58			0.63	0.61			0.49						0.44
	1-epi-Cubenol	OS	37.8921	1634.54	1627		0.46	0.51	0.58														0.5			0.64	0.41		0.65		0.64	0.68	0.57					0.89	0.57	0.77	0.52	0.53	0.6			0.61	0.76	0.51
	cis-Cadin-4-en-7-ol + epi-α-Cadinol + epi-α-Muurolol	OS	38.126	1646.7	1635+1638+1640
	cis-Cadin-4-en-7-ol	OS	38.129	1644.48	1635																																						0.71
	epi-α-Cadinol + epi-α-Muurolol	OS	38.2235	1647.85	1638+1640	1.79																		1.46	2.65	2.67	1.98	1.77	2.42	2.6	2.36	2.91					2.77	4.32	1.6	4.78	2.64	3.02			2.19		3.37
	epi-α-Cadinol	OS	38.2497	1648.9	1638		3.88	2.3	1.66	3.49	3.6	2.89	2.97	2.36	2.25	3.02	2.51	1.97																												3.67		2.13	3.05
	cis-Cadin-4-en-7-ol + epi-α-Cadinol + epi-α-Muurolol + α-Muurolol	OS	38.277	1647.88	1635+1638+1640+1644																																							3.59
	epi-α-Muurolol + α-Muurolol	OS	38.2778	1647.91	1640+1644																												2.94	3.96	1.86	2.79							0.82
	cis-Cadin-4-en-7-ol + epi-α-Cadinol	OS	38.288	1649.73	1635+1638														3.53	3.14	3.88
	epi-α-Muurolol	OS	38.3147	1650.76	1640														0.85			2.19	2.35
	Cubenol	OS	38.3529	1652.83	1645	0.53																0.56	0.54		0.68	0.83	0.56	0.48	0.65	0.67	0.55	0.95	0.83	0.73	0.49		0.53	1.31	0.79	1.15		0.62	0.64	0.72		0.77	0.79	0.48	0.7
	α-Muurolol=Torreyol	OS	38.4133	1654.58	1644		0.94	0.82	0.68	0.74	0.68	0.82	0.68	0.6	0.63	0.68		0.48		0.76	0.74
	α-Cadinol	OS	38.5873	1661.69	1652	1.98	4.81	2.86	2.2	3.55	3.26	3.07	3.35	2.66	2.12	3.32	2.51	2.02	3.24	3.5	3.61	2.01	2.26	1.43	2.88	2.98	2.25	1.75	2.61	2.92	1.88	3.45	3.28	4.55	1.84	2.29	2.33	4.5	2.78	5.08	1.83	2.97	1.67	3.98	3.05	3.18	3.11	2.13	3.38
	Unidentified Compounds - 1677	UC	38.9875	1677.5				0.5							0.53	0.58			0.71	0.65						0.65						0.99			0.47			0.98	1.14	0.88	0.61				0.5	0.44	0.45		0.48
	Unidentified Compounds - 1678	UC	39.042	1677.61																													0.7
	Germacra-4(15),5,10(14)-trien-1-α-ol	OS	39.4023	1693.32	1685	0.88	2.46	1.65	1.2	1.25		1.21	1.21	2.02	0.79	1.03	0.81	1.18	2.09	1.55	1.35		1.04		1.26	1.24	0.92	0.81	1.14	1.03	0.6		1.22	0.68	1.45	0.63	0.83	2.94	2.28	2.51	0.81		1.76	1.97	1.59	0.99	1.62	0.79	1.98
	Unidentified Compounds - 1698	UC	39.4968	1697.14			0.48																						0.61			2.08						0.63	0.51	0.61					0.45	0.49
	2Z,6E-Farnesol	OS	40.1135	1722.72	1722																					0.63								0.49						0.69
	Isobicyclogermacrenal	OS	40.6226	1744.98	1733														0.58	0.45					0.5							0.55						0.69	0.89	0.62			0.44		0.47				0.49
	Unidentified Compounds - 2024	UC	46.5722	2023.4																													0.45				0.34					0.45					0.5
	Total Monoterpene Hydrocarbons (MH)					7.54	5.46	7.61	7.69	6.89	2.9	11.34	4.27	7.41	7.19	4.28	10.79	8.79	9.68	5.38	7.05	5.37	7.37	3.33	7.95	8.34	10.96	13.81	6.81	3.46	9.74	5.76	4.27	3.23	16.01	12.25	4.11	10.6	7.85	7.77	5.21	8.65	6.76	8.92	1.89	9.72	7.04	3.55	4.43
	Total Oxygenated Monoterpenes (OM)					0.73	0	0	0.53	0	0	1.11	0	0	0	0	0	0	0	0	0	0	0	0	0.6	0	0	0.51	0.5	0	0.46	0.63	0	0	0.55	0.55	0	0	0	0.62	0	0	0	0	0	0	0	0	0
	Total Sesquiterpene Hydrocarbons (SH)					27.81	29.86	28.29	20.34	41.85	40.59	23.12	39.24	26.28	23.6	33.87	39.77	23.74	15.78	27.89	29.06	38.16	27.96	47.98	32.39	32.13	32.22	33.26	31.7	30.89	28.72	31.4	27.67	41.75	24.55	26.64	17.15	13.69	13.35	18.02	22.37	36.38	27.05	37.88	25.35	30.82	19.15	40.62	30.07
	Total Oxygenated Sesquiterpenes (OS)					58.43	60.77	57.84	71.44	45.69	50.69	58.73	52.54	60.11	62.24	54.44	43.59	63.22	65.55	61.1	56.11	50.2	60.26	47.47	52.92	53	50.99	45.75	53.62	59.26	53.68	51.67	60.95	49.09	51.68	54.61	72.45	68.76	72.15	64.83	62.99	50.39	65.69	47.29	67.06	51.9	66.84	51.47	60.82
	Total Other Compounds (OC)					1.81	0	1.53	0	2.05	0	1.54	1.52	1.79	0	1.92	2.13	0	0	0	2.33	1.95	1.28	0	1.62	1.14	1.57	1.78	1.48	1.46	1.98	1.7	1.88	1.63	1.52	1.59	1.39	1.01	0.63	1.34	1.62	1.21	0	1.35	1.03	1.64	1.42	1.18	1.2
	Total Unidentified Compounds (UC)					3.67	3.89	4.73	0	3.51	5.8	4.17	2.44	4.42	6.99	5.45	3.74	4.26	8.95	5.66	5.45	4.33	3.16	1.2	4.52	5.42	4.26	4.88	5.89	4.94	5.42	8.84	5.23	4.33	5.68	4.33	4.89	5.93	6.01	7.41	7.8	3.37	0.49	4.57	4.68	5.91	5.55	3.19	3.51
	Total Identified Compounds					96.32	96.09	95.27	100	96.48	94.18	95.84	97.57	95.59	93.03	94.51	96.28	95.75	91.01	94.37	94.55	95.68	96.87	98.78	95.48	94.61	95.74	95.11	94.11	95.07	94.58	91.16	94.77	95.7	94.31	95.64	95.1	94.06	93.98	92.58	92.19	96.63	99.5	95.44	95.33	94.08	94.45	96.82	96.52
	Total Listed in table					99.99	99.98	100	100	99.99	99.98	100.01	100.01	100.01	100.02	99.96	100.02	100.01	99.96	100.03	100	100.01	100.03	99.98	100	100.03	100	99.99	100	100.01	100	100	100	100.03	99.99	99.97	99.99	99.99	99.99	99.99	99.99	100	99.99	100.01	100.01	99.99	100	100.01	100.03
	Type - Compound class
	RT - retention time					28.29	23.21	24.98	19.07	32.49	25.32	25.6	27.46	25.31	24.51	27.07	34.45	23.55	21.36	21.94	27.13	29.37	25.84	32.51	26.23	29.13	30.6	37.73	26.9	23.66	29.74	30.32	23.94	29.62	35.75	30.8	15.61	19.42	18.36	20.19	21.31	28.09	24.86	32.12	17.48	29.71	20.46	30.96	22.8
	LRIE - experimental linear retention index
	LRIL - Literature linear retention index
[truncated: 6 more columns]
